# Supplementary material for: Efficacy, Immunogenicity, and Safety of COVID-19 Vaccines in Patients with Autoimmune Diseases: A Systematic Review and Meta-Analysis
Source: Vaccines (Basel). 2023 Sep 4;11(9):1456. doi: 10.3390/vaccines11091456 (PMC10535431; doi:10.3390/vaccines11091456)
Supplement: Supplementary file 1 [file vaccines-11-01456-s001.zip]

Archive with 1 entries (1 files):
- vaccines-2533498-supplementary.pdf
